# Supplementary material for: Development and Psychometric Properties of the Multi-System Profile of Symptoms Scale in Patients with Rett Syndrome
Source: J Clin Med. 2022 Aug 30;11(17):5094. doi: 10.3390/jcm11175094 (PMC9457440; doi:10.3390/jcm11175094)
Supplement: Supplementary file 1 [file jcm-11-05094-s001.zip]

Archive with 1 entries (1 files):
- jcm-1847015-supplementary.pdf
